# Supplementary material for: ESR1 Amplification in Breast Cancer by Optimized RNase FISH: Frequent but Low-Level and Heterogeneous
Source: PLoS One. 2013 Dec 18;8(12):e84189. doi: 10.1371/journal.pone.0084189 (PMC3867473; doi:10.1371/journal.pone.0084189)
Supplement: Table S1 — MLPA results and FISH results without and with RNase treatment, performed on 35 breast tumors. (XLSX) [file pone.0084189.s003.xlsx]

## Sheet: Suppl.Table1
	no RNAse			RNAse			MLPA
Case	status ESR1/CEP6	ratio ESR1/CEP6	range ESR1/CEP6	status ESR1/CEP6	ratio ESR1/CEP6	range ESR1/CEP6	P078-B1	amp uniformity	amp mapping
1	amp	2.30952	1-17/1-5	amp	2.43	1-14/1-2	1.59	homogeneous	long 5'
2	gain	1.98039	1-14/1-9	gain	1.98	1-14/1-9	1.595	mosaic	short
2	-	-	-	-	-	-	1.56	mosaic	short
3	amp	2,14	2-14/1-4	amp	2,06	1-11/1-5	1.37	homogeneous	short
4	gain	1,41	1-7/1-4	gain	1,67	1-7/1-3	1.45	heterogeneous / mosaic	short
4	gain	1,50	1-6/1-3	gain	1,45	1-7/1-4	1.495	heterogeneous / mosaic	short
5	gain	1.51163	1-5/1-4	no amp	1,17	2-12/2-6	1.435	mosaic	short
6	amp	2.42593	1-14/1-4	amp	2,56	1-11/1-3	1.545	heterogeneous	short
6	amp	3.47368	1-12/1-3	-	-	-	2.115	homogeneous	short
6	amp	3.37143	2-10/1-4	-	-	-	1.445	heterogeneous (few cells)	short
7	amp	2.33	2-12/1-5	gain	1,98	1-12/1-5	1.27	homogeneous	long 5'
7	amp	2.38	2-9/1-3	amp	2,46	2-1172-4	1.214	homogeneous	long 5'
8	no amp	1.05128	1-3/1-3	-	-	-	0.995	-	-
8	gain	1.56757	1-5/1-3	gain	1,62	1-9/1-3	0.735	heterogeneous / mosaic	short
8	gain	1.68421	1-6/1-3	gain	1,86	1-9/1-3	0.86	heterogeneous / mosaic	short
9	amp	1,85	2-14/1-8	amp	2,39	1-12/1-4	1.73	homogeneous	long 5'
10	gain	1.67647	1-4/1-3	gain	1,82	2-6/1-4	1.03	mosaic	short
11	amp	2,23	1-7/1-3	gain	1,97	1-6/1-3	1.385	homogeneous	long 5'
12	amp	2.275	1-9/1-3	gain	1,45	1-11/1-5	1.53	homogeneous	long 5'
12	gain	1.66667	2-6/1-5	-	-	-	1.115	-	long 5'
12	gain	1.32692	1-7/1-4	-	-	-	1.3	-	long 5'
13	amp	2.19643	3-11/1-4	amp	2,10	3-1271-4	1.44	mosaic	short
13	amp	2.02273	1-10/1-4	gain	1,96	1-11/1-4	1.255	mosaic	short
13	amp	2.05769	2-9/1-4	gain	1,84	2-1071-4	1.585	mosaic	short
13	gain	1.97561	2-7/1-4	gain	1,30	1-6/1-4	1.195	mosaic	short
14	gain	1.34341	1-7/1-4	no amp	1,26	1-6/1-4	0.95	mosaic (few tumor cells)	short
14	gain	1.58333	1-5/1-3	-	-	-	0.985	mosaic (few tumor cells)	short
14	gain	1.59459	1-5/1-3	gain	1,42	1-7/1-4	1.085	heterogeneous / mosaic	short
15	gain	1.90323	1-5/1-3	gain	1,95	2-9/1-4	1.18	mosaic	long 5'
15	gain	1.9	1-6/1-3	gain	1,78	2-7/1-4	1.14	mosaic	long 5'
15	gain	1.66667	1-4/1-2	gain	1,78	1-7/1-4	1.24	mosaic	long 5'
16	amp	2.61667	3-13/1-4	amp	2,45	1-12/1-5	1.14	heterogeneous	short
16	amp	2.19	1-7/1-3	gain	1,84	1-871-4	1.225	homogeneous	short
16	amp	2.85	1-10/1-3	amp	2,47	2-1071-3	1.21	homogeneous	short
17	amp	2.73077	1-6/1-2	gain	1,35	1-6/1-3	1.045	heterogeneous / mosaic	short
17	gain	1.8	1-5/1-3	-	-	-	1.03	heterogeneous / mosaic	short
18	-	-	-	-	-	-	1.24	-	short
18	no amp	-	-	no amp	1,14	1-3/1-3	1.055	-	short
18	gain	1.63	3-11/1-7	gain	1,63	1-9/1-3	1.47	heterogeneous / mosaic	short
18	amp	-	-	amp	2,09	1-8/1-4	1.345	-	short
19	gain	1.35294	1-5/1-4	gain	1,47	1-5/1-3	1.02	heterogeneous / mosaic	short
19	amp	2.02381	1-14/1-6	amp	2,16	1-6/1-3	1.07	heterogeneous / mosaic	short
20	gain	1.32	2-5/1-4	no amp	1,13	2-7/1-5	1.06	mosaic	long 5'
20	gain	1.625	1-7/1-4	gain	1,33	1-8/1-4	1.055	mosaic	long 5'
20	gain	1.42553	1-8/1-4	gain	1,33	2-771-5	1.045	mosaic	long 5'
21	gain	1.73333	1-5/1-3	gain	1,5	2-5/1-3	1.21	mosaic	short
21	amp	2.03448	1-6/1-2	amp	2,0	1-10/1-4	1.15	mosaic	short
22	amp	2.53571	1-1271-4	amp	2,71	1-14/1-4	1.935	homogeneous	long 3'
22	amp	2.82353	1-9/1-3	amp	2,14	2-23/1-5	2.045	homogeneous	long 3'
22	amp	3.5	1-5/1-5	amp	3,01	1-14/2-5	2.955	homogeneous	long 3'
23	amp	6.88571	2-30/1-3	amp	5,37	2-23/1-5	2.59	homogeneous	long 5'
23	amp	5.80769	1-25/1-2	amp	3,88	1-16/1-3	2.02	homogeneous	long 5'
24	gain	1.7	1-6/1-4	gain	1,49	1-7/1-4	1.085	heterogeneous / mosaic	short
24	no amp	1.09091	1-3/1-3	-	-	-	1.07	-
24	no amp	0.970588	1-3/1-3	-	-	-	1.085	-
24	amp	2.21622	3-7/1-3	gain	1,94	1-6/1-2	0.965	heterogeneous / mosaic	short
24	no amp	1.15	1-3/1-3	-	-	-	1.005	-
24	no amp	1.22581	1-3/1-2	-	-	-	1.09	-
25	no amp	0.973684	1-4/1-4	-	-	-	0.97	-
26	no amp	0.947368	1-3/1-3	-	-	-	1.035	-
26	no amp	0.693878	1-5/1-5	-	-	-	0.885	-
27	no amp	1.10345	1-5/1-5	-	-	-	1.15	-
28	no amp	1.02174	1-3/1-4	-	-	-	0.745	-
29	no amp	1.07895	1-3/1-3	-	-	-	1.04	-
30	no amp	1	1-2/1-2	-	-	-	0.945	-
31	no amp	1.05405	1-4/1-4	-	-	-	1.025	-
32	no amp	0.440678	1-2/1-5	-	-	-	1.005	-
33	no amp	0.594937	1-5/1-6	-	-	-	0.93	-
34	no amp	1.15625	1-3/1-3	-	-	-	1.225	-
34	no amp	1.02778	1-3/1-3	-	-	-	1.08	-
35	no amp	1.0625	1-3/1-3	-	-	-	0.845	-
